# Supplementary material for: First record of Phanuropsis laniger Johnson in Brazil and first record of Phanuropsis semiflaviventris Girault in Amazonas (Hymenoptera: Platygastridae) with notes of their hosts, stink-bugs of cupuaçu
Source: Biodivers Data J. 2016 Apr 14;(4):e8142. doi: 10.3897/BDJ.4.e8142 (PMC4867698; doi:10.3897/BDJ.4.e8142)
Supplement: Supplementary material 2 — Phanuropsis semiflaviventris_DarwinCoreFile [file biodiversity_data_journal-4-e8142-s002.xlsx]

## Sheet: Records
occurence_lsid	language	basisOfRecord	catalogNumber	scientificNameID	scientificName	sex	lifeStage	preparations	individualCount	institutionCode	collectionCode	fieldNotes	locality	decimalLatitude	decimalLongitude	georeferenceSources	country	stateProvince	county	municipality	georeferenceRemarks	VerbatimEventDate	eventDate	eventTime	recordedBy	samplingProtocol	fieldNumber	identifiedBy	dateIdentified	typeStatus	kingdom	phylum	class	order	family	genus	specificEpithet	infraspecificEpithet	habitat	associatedTaxa	source	modified
urn:lsid:biosci.ohio-state.edu:osuc_occurrences:INPA-HYM__031365	en	PreservedSpecimen	INPA-HYM 031365	urn:lsid:biosci.ohio-state.edu:osuc_names:2578	Phanuropsis semiflaviventris	4 undetermined	4 adult	pin	4	Coleção de Invertebrados, Instituto Nacional de Pesquisas da Amazônia, Manaus, AM, Brasil (INPA)	Insects	Ex ovos de Antiteuchus cf. sepulcralis em Theobroma grandiflorum ; [BRAZIL: Amazonas: Manaus INPA Campus II. 3°5'45.80"S 59°59'21.86"W Coll. T. Mahlmann] [23 JUN 2015]	INPA Campus II, 3°5'45.80"S 59°59'21.86"W, Manaus, Amazonas St., Brazil	-3.0961	-59.9894	label	Brazil	Amazonas				23 June 2015	2015-06-23	06:18-0400	Mahlmann, T. (Thiago)	reared from egg		Olivera, B. G. (Bruno Garcia)	2015		Animalia	Arthropoda	Hexapoda	Hymenoptera	Platygastridae	Phanuropsis	semiflaviventris			Antiteuchus; Theobroma grandiflorum	http://hol.osu.edu/spmInfo.html?id=INPA-HYM%20031365	2016-03-22T16:59:36Z
urn:lsid:biosci.ohio-state.edu:osuc_occurrences:INPA-HYM__031364	en	PreservedSpecimen	INPA-HYM 031364	urn:lsid:biosci.ohio-state.edu:osuc_names:2578	Phanuropsis semiflaviventris	3 undetermined	3 adult	pin	3	Coleção de Invertebrados, Instituto Nacional de Pesquisas da Amazônia, Manaus, AM, Brasil (INPA)	Insects	Ex ovos de Antiteuchus cf. sepulcralis em Theobroma grandiflorum ; [BRAZIL: Amazonas: Manaus INPA Campus II. 3°5'45.80"S 59°59'21.86"W Coll. T. Mahlmann] [23 JUN 2015]	INPA Campus II, 3°5'45.80"S 59°59'21.86"W, Manaus, Amazonas St., Brazil	-3.0961	-59.9894	label	Brazil	Amazonas				23 June 2015	2015-06-23	06:18-0400	Mahlmann, T. (Thiago)	reared from egg		Olivera, B. G. (Bruno Garcia)	2015		Animalia	Arthropoda	Hexapoda	Hymenoptera	Platygastridae	Phanuropsis	semiflaviventris			Antiteuchus; Theobroma grandiflorum	http://hol.osu.edu/spmInfo.html?id=INPA-HYM%20031364	2016-03-22T16:59:08Z
urn:lsid:biosci.ohio-state.edu:osuc_occurrences:INPA-HYM__031363	en	PreservedSpecimen	INPA-HYM 031363	urn:lsid:biosci.ohio-state.edu:osuc_names:2578	Phanuropsis semiflaviventris	3 undetermined	3 adult	pin	3	Coleção de Invertebrados, Instituto Nacional de Pesquisas da Amazônia, Manaus, AM, Brasil (INPA)	Insects	Ex ovos de Antiteuchus cf. sepulcralis em Theobroma grandiflorum ; [BRAZIL: Amazonas: Manaus INPA Campus II. 3°5'45.80"S 59°59'21.86"W Coll. T. Mahlmann] [23 JUN 2015]	INPA Campus II, 3°5'45.80"S 59°59'21.86"W, Manaus, Amazonas St., Brazil	-3.0961	-59.9894	label	Brazil	Amazonas				23 June 2015	2015-06-23	06:18-0400	Mahlmann, T. (Thiago)	reared from egg		Olivera, B. G. (Bruno Garcia)	2015		Animalia	Arthropoda	Hexapoda	Hymenoptera	Platygastridae	Phanuropsis	semiflaviventris			Antiteuchus; Theobroma grandiflorum	http://hol.osu.edu/spmInfo.html?id=INPA-HYM%20031363	2016-03-22T16:58:41Z
urn:lsid:biosci.ohio-state.edu:osuc_occurrences:INPA-HYM__031362	en	PreservedSpecimen	INPA-HYM 031362	urn:lsid:biosci.ohio-state.edu:osuc_names:2578	Phanuropsis semiflaviventris	3 undetermined	3 adult	pin	3	Coleção de Invertebrados, Instituto Nacional de Pesquisas da Amazônia, Manaus, AM, Brasil (INPA)	Insects	Ex ovos de Antiteuchus cf. sepulcralis em Theobroma grandiflorum ; [BRAZIL: Amazonas: Manaus INPA Campus II. 3°5'45.80"S 59°59'21.86"W Coll. T. Mahlmann] [23 JUN 2015]	INPA Campus II, 3°5'45.80"S 59°59'21.86"W, Manaus, Amazonas St., Brazil	-3.0961	-59.9894	label	Brazil	Amazonas				23 June 2015	2015-06-23	06:18-0400	Mahlmann, T. (Thiago)	reared from egg		Olivera, B. G. (Bruno Garcia)	2015		Animalia	Arthropoda	Hexapoda	Hymenoptera	Platygastridae	Phanuropsis	semiflaviventris			Antiteuchus; Theobroma grandiflorum	http://hol.osu.edu/spmInfo.html?id=INPA-HYM%20031362	2016-03-22T16:58:18Z
urn:lsid:biosci.ohio-state.edu:osuc_occurrences:INPA-HYM__031361	en	PreservedSpecimen	INPA-HYM 031361	urn:lsid:biosci.ohio-state.edu:osuc_names:2578	Phanuropsis semiflaviventris	4 undetermined	4 adult	pin	4	Coleção de Invertebrados, Instituto Nacional de Pesquisas da Amazônia, Manaus, AM, Brasil (INPA)	Insects	Ex ovos de Antiteuchus cf. sepulcralis em Theobroma grandiflorum ; [BRAZIL: Amazonas: Manaus INPA Campus II. 3°5'45.80"S 59°59'21.86"W Coll. T. Mahlmann] [19 JUN 2015]	INPA Campus II, 3°5'45.80"S 59°59'21.86"W, Manaus, Amazonas St., Brazil	-3.0961	-59.9894	label	Brazil	Amazonas				19 June 2015	2015-06-19	20:35-0400	Mahlmann, T. (Thiago)	reared from egg		Olivera, B. G. (Bruno Garcia)	2015		Animalia	Arthropoda	Hexapoda	Hymenoptera	Platygastridae	Phanuropsis	semiflaviventris			Antiteuchus; Theobroma grandiflorum	http://hol.osu.edu/spmInfo.html?id=INPA-HYM%20031361	2016-03-22T16:57:49Z
urn:lsid:biosci.ohio-state.edu:osuc_occurrences:INPA-HYM__031360	en	PreservedSpecimen	INPA-HYM 031360	urn:lsid:biosci.ohio-state.edu:osuc_names:2578	Phanuropsis semiflaviventris	3 undetermined	3 adult	pin	3	Coleção de Invertebrados, Instituto Nacional de Pesquisas da Amazônia, Manaus, AM, Brasil (INPA)	Insects	Ex ovos de Antiteuchus cf. sepulcralis em Theobroma grandiflorum ; [BRAZIL: Amazonas: Manaus INPA Campus II. 3°5'45.80"S 59°59'21.86"W Coll. T. Mahlmann] [19 JUN 2015]	INPA Campus II, 3°5'45.80"S 59°59'21.86"W, Manaus, Amazonas St., Brazil	-3.0961	-59.9894	label	Brazil	Amazonas				19 June 2015	2015-06-19	20:35-0400	Mahlmann, T. (Thiago)	reared from egg		Olivera, B. G. (Bruno Garcia)	2015		Animalia	Arthropoda	Hexapoda	Hymenoptera	Platygastridae	Phanuropsis	semiflaviventris			Antiteuchus; Theobroma grandiflorum	http://hol.osu.edu/spmInfo.html?id=INPA-HYM%20031360	2016-03-22T16:57:27Z
urn:lsid:biosci.ohio-state.edu:osuc_occurrences:INPA-HYM__031359	en	PreservedSpecimen	INPA-HYM 031359	urn:lsid:biosci.ohio-state.edu:osuc_names:2578	Phanuropsis semiflaviventris	3 undetermined	3 adult	pin	3	Coleção de Invertebrados, Instituto Nacional de Pesquisas da Amazônia, Manaus, AM, Brasil (INPA)	Insects	Ex ovos de Antiteuchus cf. sepulcralis em Theobroma grandiflorum ; [BRAZIL: Amazonas: Manaus INPA Campus II. 3°5'45.80"S 59°59'21.86"W Coll. T. Mahlmann] [19 JUN 2015]	INPA Campus II, 3°5'45.80"S 59°59'21.86"W, Manaus, Amazonas St., Brazil	-3.0961	-59.9894	label	Brazil	Amazonas				19 June 2015	2015-06-19	20:35-0400	Mahlmann, T. (Thiago)	reared from egg		Olivera, B. G. (Bruno Garcia)	2015		Animalia	Arthropoda	Hexapoda	Hymenoptera	Platygastridae	Phanuropsis	semiflaviventris			Antiteuchus; Theobroma grandiflorum	http://hol.osu.edu/spmInfo.html?id=INPA-HYM%20031359	2016-03-22T16:56:57Z
urn:lsid:biosci.ohio-state.edu:osuc_occurrences:INPA-HYM__031358	en	PreservedSpecimen	INPA-HYM 031358	urn:lsid:biosci.ohio-state.edu:osuc_names:2578	Phanuropsis semiflaviventris	3 undetermined	3 adult	pin	3	Coleção de Invertebrados, Instituto Nacional de Pesquisas da Amazônia, Manaus, AM, Brasil (INPA)	Insects	Ex ovos de Antiteuchus cf. sepulcralis em Theobroma grandiflorum ; [BRAZIL: Amazonas: Manaus INPA Campus II. 3°5'45.80"S 59°59'21.86"W Coll. T. Mahlmann] [19 JUN 2015]	INPA Campus II, 3°5'45.80"S 59°59'21.86"W, Manaus, Amazonas St., Brazil	-3.0961	-59.9894	label	Brazil	Amazonas				19 June 2015	2015-06-19	20:35-0400	Mahlmann, T. (Thiago)	reared from egg		Olivera, B. G. (Bruno Garcia)	2015		Animalia	Arthropoda	Hexapoda	Hymenoptera	Platygastridae	Phanuropsis	semiflaviventris			Antiteuchus; Theobroma grandiflorum	http://hol.osu.edu/spmInfo.html?id=INPA-HYM%20031358	2016-03-22T16:56:10Z
urn:lsid:biosci.ohio-state.edu:osuc_occurrences:INPA-HYM__031357	en	PreservedSpecimen	INPA-HYM 031357	urn:lsid:biosci.ohio-state.edu:osuc_names:2578	Phanuropsis semiflaviventris	3 undetermined	3 adult	pin	3	Coleção de Invertebrados, Instituto Nacional de Pesquisas da Amazônia, Manaus, AM, Brasil (INPA)	Insects	Ex ovos de Antiteuchus cf. sepulcralis em Theobroma grandiflorum ; [BRAZIL: Amazonas: Manaus INPA Campus II. 3°5'45.80"S 59°59'21.86"W Coll. T. Mahlmann] [19 JUN 2015]	INPA Campus II, 3°5'45.80"S 59°59'21.86"W, Manaus, Amazonas St., Brazil	-3.0961	-59.9894	label	Brazil	Amazonas				19 June 2015	2015-06-19	20:35-0400	Mahlmann, T. (Thiago)	reared from egg		Olivera, B. G. (Bruno Garcia)	2015		Animalia	Arthropoda	Hexapoda	Hymenoptera	Platygastridae	Phanuropsis	semiflaviventris			Antiteuchus; Theobroma grandiflorum	http://hol.osu.edu/spmInfo.html?id=INPA-HYM%20031357	2016-03-22T16:55:47Z
urn:lsid:biosci.ohio-state.edu:osuc_occurrences:INPA-HYM__031356	en	PreservedSpecimen	INPA-HYM 031356	urn:lsid:biosci.ohio-state.edu:osuc_names:2578	Phanuropsis semiflaviventris	undetermined	adult	pin	1	Coleção de Invertebrados, Instituto Nacional de Pesquisas da Amazônia, Manaus, AM, Brasil (INPA)	Insects	Ex ovos de Pentatomidae sp. em Theobroma grandiflorum ; [BRAZIL: Amazonas: Manaus INPA Campus II. 3°5'45.80"S 59°59'21.86"W Coll. T. Mahlmann] [20 AUG 2014]	INPA Campus II, 3°5'45.80"S 59°59'21.86"W, Manaus, Amazonas St., Brazil	-3.0961	-59.9894	label	Brazil	Amazonas				20 August 2014	2014-08-20		Mahlmann, T. (Thiago)	reared from egg		Olivera, B. G. (Bruno Garcia)	2014		Animalia	Arthropoda	Hexapoda	Hymenoptera	Platygastridae	Phanuropsis	semiflaviventris			Pentatomidae; Theobroma grandiflorum	http://hol.osu.edu/spmInfo.html?id=INPA-HYM%20031356	2016-03-22T16:55:11Z
urn:lsid:biosci.ohio-state.edu:osuc_occurrences:INPA-HYM__031355	en	PreservedSpecimen	INPA-HYM 031355	urn:lsid:biosci.ohio-state.edu:osuc_names:2578	Phanuropsis semiflaviventris	2 undetermined	2 adult	pin	2	Coleção de Invertebrados, Instituto Nacional de Pesquisas da Amazônia, Manaus, AM, Brasil (INPA)	Insects	Ex ovos de Pentatomidae sp. em Theobroma grandiflorum ; [BRAZIL: Amazonas: Manaus INPA Campus II. 3°5'45.80"S 59°59'21.86"W Coll. T. Mahlmann] [20 AUG 2014]	INPA Campus II, 3°5'45.80"S 59°59'21.86"W, Manaus, Amazonas St., Brazil	-3.0961	-59.9894	label	Brazil	Amazonas				20 August 2014	2014-08-20		Mahlmann, T. (Thiago)	reared from egg		Olivera, B. G. (Bruno Garcia)	2014		Animalia	Arthropoda	Hexapoda	Hymenoptera	Platygastridae	Phanuropsis	semiflaviventris			Pentatomidae; Theobroma grandiflorum	http://hol.osu.edu/spmInfo.html?id=INPA-HYM%20031355	2016-03-22T16:54:46Z
urn:lsid:biosci.ohio-state.edu:osuc_occurrences:INPA-HYM__031354	en	PreservedSpecimen	INPA-HYM 031354	urn:lsid:biosci.ohio-state.edu:osuc_names:2578	Phanuropsis semiflaviventris	undetermined	adult	pin	1	Coleção de Invertebrados, Instituto Nacional de Pesquisas da Amazônia, Manaus, AM, Brasil (INPA)	Insects	Ex ovos de Antiteuchus cf. sepulcralis em Theobroma grandiflorum ; [BRAZIL: Amazonas: Manaus INPA Campus II. 3°5'45.80"S 59°59'21.86"W Coll. T. Mahlmann] [20 AUG 2014]	INPA Campus II, 3°5'45.80"S 59°59'21.86"W, Manaus, Amazonas St., Brazil	-3.0961	-59.9894	label	Brazil	Amazonas				20 August 2014	2014-08-20		Mahlmann, T. (Thiago)	reared from egg		Olivera, B. G. (Bruno Garcia)	2014		Animalia	Arthropoda	Hexapoda	Hymenoptera	Platygastridae	Phanuropsis	semiflaviventris			Antiteuchus; Theobroma grandiflorum	http://hol.osu.edu/spmInfo.html?id=INPA-HYM%20031354	2016-03-22T16:54:11Z
urn:lsid:biosci.ohio-state.edu:osuc_occurrences:INPA-HYM__031353	en	PreservedSpecimen	INPA-HYM 031353	urn:lsid:biosci.ohio-state.edu:osuc_names:2578	Phanuropsis semiflaviventris	undetermined	adult	pin	1	Coleção de Invertebrados, Instituto Nacional de Pesquisas da Amazônia, Manaus, AM, Brasil (INPA)	Insects	Ex ovos de Antiteuchus cf. sepulcralis em Theobroma grandiflorum ; [BRAZIL: Amazonas: Manaus INPA Campus II. 3°5'45.80"S 59°59'21.86"W Coll. T. Mahlmann] [20 AUG 2014]	INPA Campus II, 3°5'45.80"S 59°59'21.86"W, Manaus, Amazonas St., Brazil	-3.0961	-59.9894	label	Brazil	Amazonas				20 August 2014	2014-08-20		Mahlmann, T. (Thiago)	reared from egg		Olivera, B. G. (Bruno Garcia)	2014		Animalia	Arthropoda	Hexapoda	Hymenoptera	Platygastridae	Phanuropsis	semiflaviventris			Antiteuchus; Theobroma grandiflorum	http://hol.osu.edu/spmInfo.html?id=INPA-HYM%20031353	2016-03-22T16:53:41Z
urn:lsid:biosci.ohio-state.edu:osuc_occurrences:INPA-HYM__031352	en	PreservedSpecimen	INPA-HYM 031352	urn:lsid:biosci.ohio-state.edu:osuc_names:2578	Phanuropsis semiflaviventris	undetermined	adult	pin	1	Coleção de Invertebrados, Instituto Nacional de Pesquisas da Amazônia, Manaus, AM, Brasil (INPA)	Insects	Ex ovos de Antiteuchus cf. sepulcralis em Theobroma grandiflorum ; [BRAZIL: Amazonas: Manaus INPA Campus II. 3°5'45.80"S 59°59'21.86"W Coll. T. Mahlmann] [20 AUG 2014]	INPA Campus II, 3°5'45.80"S 59°59'21.86"W, Manaus, Amazonas St., Brazil	-3.0961	-59.9894	label	Brazil	Amazonas				20 August 2014	2014-08-20		Mahlmann, T. (Thiago)	reared from egg		Olivera, B. G. (Bruno Garcia)	2014		Animalia	Arthropoda	Hexapoda	Hymenoptera	Platygastridae	Phanuropsis	semiflaviventris			Antiteuchus; Theobroma grandiflorum	http://hol.osu.edu/spmInfo.html?id=INPA-HYM%20031352	2016-03-22T16:53:08Z
urn:lsid:biosci.ohio-state.edu:osuc_occurrences:INPA-HYM__031351	en	PreservedSpecimen	INPA-HYM 031351	urn:lsid:biosci.ohio-state.edu:osuc_names:2578	Phanuropsis semiflaviventris	undetermined	adult	pin	1	Coleção de Invertebrados, Instituto Nacional de Pesquisas da Amazônia, Manaus, AM, Brasil (INPA)	Insects	Ex ovos de Antiteuchus cf. sepulcralis em Theobroma grandiflorum ; [BRAZIL: Amazonas: Manaus INPA Campus II. 3°5'45.80"S 59°59'21.86"W Coll. T. Mahlmann] [20 AUG 2014]	INPA Campus II, 3°5'45.80"S 59°59'21.86"W, Manaus, Amazonas St., Brazil	-3.0961	-59.9894	label	Brazil	Amazonas				20 August 2014	2014-08-20		Mahlmann, T. (Thiago)	reared from egg		Olivera, B. G. (Bruno Garcia)	2014		Animalia	Arthropoda	Hexapoda	Hymenoptera	Platygastridae	Phanuropsis	semiflaviventris			Antiteuchus; Theobroma grandiflorum	http://hol.osu.edu/spmInfo.html?id=INPA-HYM%20031351	2016-03-22T16:52:35Z
urn:lsid:biosci.ohio-state.edu:osuc_occurrences:INPA-HYM__031350	en	PreservedSpecimen	INPA-HYM 031350	urn:lsid:biosci.ohio-state.edu:osuc_names:2578	Phanuropsis semiflaviventris	undetermined	adult	pin	1	Coleção de Invertebrados, Instituto Nacional de Pesquisas da Amazônia, Manaus, AM, Brasil (INPA)	Insects	Ex ovos de Antiteuchus cf. sepulcralis em Theobroma grandiflorum ; [BRAZIL: Amazonas: Manaus INPA Campus II. 3°5'45.80"S 59°59'21.86"W Coll. T. Mahlmann] [20 AUG 2014]	INPA Campus II, 3°5'45.80"S 59°59'21.86"W, Manaus, Amazonas St., Brazil	-3.0961	-59.9894	label	Brazil	Amazonas				20 August 2014	2014-08-20		Mahlmann, T. (Thiago)	reared from egg		Olivera, B. G. (Bruno Garcia)	2014		Animalia	Arthropoda	Hexapoda	Hymenoptera	Platygastridae	Phanuropsis	semiflaviventris			Antiteuchus; Theobroma grandiflorum	http://hol.osu.edu/spmInfo.html?id=INPA-HYM%20031350	2016-03-22T16:52:04Z
urn:lsid:biosci.ohio-state.edu:osuc_occurrences:INPA-HYM__031349	en	PreservedSpecimen	INPA-HYM 031349	urn:lsid:biosci.ohio-state.edu:osuc_names:2578	Phanuropsis semiflaviventris	undetermined	adult	pin	1	Coleção de Invertebrados, Instituto Nacional de Pesquisas da Amazônia, Manaus, AM, Brasil (INPA)	Insects	Ex ovos de Antiteuchus cf. sepulcralis em Theobroma grandiflorum ; [BRAZIL: Amazonas: Manaus INPA Campus II. 3°5'45.80"S 59°59'21.86"W Coll. T. Mahlmann] [20 AUG 2014]	INPA Campus II, 3°5'45.80"S 59°59'21.86"W, Manaus, Amazonas St., Brazil	-3.0961	-59.9894	label	Brazil	Amazonas				20 August 2014	2014-08-20		Mahlmann, T. (Thiago)	reared from egg		Olivera, B. G. (Bruno Garcia)	2014		Animalia	Arthropoda	Hexapoda	Hymenoptera	Platygastridae	Phanuropsis	semiflaviventris			Antiteuchus; Theobroma grandiflorum	http://hol.osu.edu/spmInfo.html?id=INPA-HYM%20031349	2016-03-22T16:51:30Z
urn:lsid:biosci.ohio-state.edu:osuc_occurrences:INPA-HYM__031348	en	PreservedSpecimen	INPA-HYM 031348	urn:lsid:biosci.ohio-state.edu:osuc_names:2578	Phanuropsis semiflaviventris	undetermined	adult	pin	1	Coleção de Invertebrados, Instituto Nacional de Pesquisas da Amazônia, Manaus, AM, Brasil (INPA)	Insects	Ex ovos de Antiteuchus cf. sepulcralis em Theobroma grandiflorum ; [BRAZIL: Amazonas: Manaus INPA Campus II. 3°5'45.80"S 59°59'21.86"W Coll. T. Mahlmann] [20 AUG 2014]	INPA Campus II, 3°5'45.80"S 59°59'21.86"W, Manaus, Amazonas St., Brazil	-3.0961	-59.9894	label	Brazil	Amazonas				20 August 2014	2014-08-20		Mahlmann, T. (Thiago)	reared from egg		Olivera, B. G. (Bruno Garcia)	2014		Animalia	Arthropoda	Hexapoda	Hymenoptera	Platygastridae	Phanuropsis	semiflaviventris			Antiteuchus; Theobroma grandiflorum	http://hol.osu.edu/spmInfo.html?id=INPA-HYM%20031348	2016-03-22T16:51:03Z
urn:lsid:biosci.ohio-state.edu:osuc_occurrences:INPA-HYM__031347	en	PreservedSpecimen	INPA-HYM 031347	urn:lsid:biosci.ohio-state.edu:osuc_names:2578	Phanuropsis semiflaviventris	undetermined	adult	pin	1	Coleção de Invertebrados, Instituto Nacional de Pesquisas da Amazônia, Manaus, AM, Brasil (INPA)	Insects	Ex ovos de Antiteuchus cf. sepulcralis em Theobroma grandiflorum ; [BRAZIL: Amazonas: Manaus INPA Campus II. 3°5'45.80"S 59°59'21.86"W Coll. T. Mahlmann] [20 AUG 2014]	INPA Campus II, 3°5'45.80"S 59°59'21.86"W, Manaus, Amazonas St., Brazil	-3.0961	-59.9894	label	Brazil	Amazonas				20 August 2014	2014-08-20		Mahlmann, T. (Thiago)	reared from egg		Olivera, B. G. (Bruno Garcia)	2014		Animalia	Arthropoda	Hexapoda	Hymenoptera	Platygastridae	Phanuropsis	semiflaviventris			Antiteuchus; Theobroma grandiflorum	http://hol.osu.edu/spmInfo.html?id=INPA-HYM%20031347	2016-03-22T16:50:28Z
urn:lsid:biosci.ohio-state.edu:osuc_occurrences:INPA-HYM__031346	en	PreservedSpecimen	INPA-HYM 031346	urn:lsid:biosci.ohio-state.edu:osuc_names:2578	Phanuropsis semiflaviventris	undetermined	adult	pin	1	Coleção de Invertebrados, Instituto Nacional de Pesquisas da Amazônia, Manaus, AM, Brasil (INPA)	Insects	Ex ovos de Antiteuchus cf. sepulcralis em Theobroma grandiflorum ; [BRAZIL: Amazonas: Manaus INPA Campus II. 3°5'45.80"S 59°59'21.86"W Coll. T. Mahlmann] [20 AUG 2014]	INPA Campus II, 3°5'45.80"S 59°59'21.86"W, Manaus, Amazonas St., Brazil	-3.0961	-59.9894	label	Brazil	Amazonas				20 August 2014	2014-08-20		Mahlmann, T. (Thiago)	reared from egg		Olivera, B. G. (Bruno Garcia)	2014		Animalia	Arthropoda	Hexapoda	Hymenoptera	Platygastridae	Phanuropsis	semiflaviventris			Antiteuchus; Theobroma grandiflorum	http://hol.osu.edu/spmInfo.html?id=INPA-HYM%20031346	2016-03-22T16:49:39Z
urn:lsid:biosci.ohio-state.edu:osuc_occurrences:INPA-HYM__031345	en	PreservedSpecimen	INPA-HYM 031345	urn:lsid:biosci.ohio-state.edu:osuc_names:2578	Phanuropsis semiflaviventris	undetermined	adult	pin	1	Coleção de Invertebrados, Instituto Nacional de Pesquisas da Amazônia, Manaus, AM, Brasil (INPA)	Insects	Ex ovos de Antiteuchus cf. sepulcralis em Theobroma grandiflorum ; [BRAZIL: Amazonas: Manaus INPA Campus II. 3°5'45.80"S 59°59'21.86"W Coll. T. Mahlmann] [20 AUG 2014]	INPA Campus II, 3°5'45.80"S 59°59'21.86"W, Manaus, Amazonas St., Brazil	-3.0961	-59.9894	label	Brazil	Amazonas				20 August 2014	2014-08-20		Mahlmann, T. (Thiago)	reared from egg		Olivera, B. G. (Bruno Garcia)	2014		Animalia	Arthropoda	Hexapoda	Hymenoptera	Platygastridae	Phanuropsis	semiflaviventris			Antiteuchus; Theobroma grandiflorum	http://hol.osu.edu/spmInfo.html?id=INPA-HYM%20031345	2016-03-22T16:49:05Z
urn:lsid:biosci.ohio-state.edu:osuc_occurrences:INPA-HYM__031344	en	PreservedSpecimen	INPA-HYM 031344	urn:lsid:biosci.ohio-state.edu:osuc_names:2578	Phanuropsis semiflaviventris	undetermined	adult	pin	1	Coleção de Invertebrados, Instituto Nacional de Pesquisas da Amazônia, Manaus, AM, Brasil (INPA)	Insects	Ex ovos de Antiteuchus cf. sepulcralis em Theobroma grandiflorum ; [BRAZIL: Amazonas: Manaus INPA Campus II. 3°5'45.80"S 59°59'21.86"W Coll. T. Mahlmann] [20 AUG 2014]	INPA Campus II, 3°5'45.80"S 59°59'21.86"W, Manaus, Amazonas St., Brazil	-3.0961	-59.9894	label	Brazil	Amazonas				20 August 2014	2014-08-20		Mahlmann, T. (Thiago)	reared from egg		Olivera, B. G. (Bruno Garcia)	2014		Animalia	Arthropoda	Hexapoda	Hymenoptera	Platygastridae	Phanuropsis	semiflaviventris			Antiteuchus; Theobroma grandiflorum	http://hol.osu.edu/spmInfo.html?id=INPA-HYM%20031344	2016-03-22T16:48:42Z
urn:lsid:biosci.ohio-state.edu:osuc_occurrences:INPA-HYM__031343	en	PreservedSpecimen	INPA-HYM 031343	urn:lsid:biosci.ohio-state.edu:osuc_names:2578	Phanuropsis semiflaviventris	undetermined	adult	pin	1	Coleção de Invertebrados, Instituto Nacional de Pesquisas da Amazônia, Manaus, AM, Brasil (INPA)	Insects	Ex ovos de Antiteuchus cf. sepulcralis em Theobroma grandiflorum ; [BRAZIL: Amazonas: Manaus INPA Campus II. 3°5'45.80"S 59°59'21.86"W Coll. T. Mahlmann] [20 AUG 2014]	INPA Campus II, 3°5'45.80"S 59°59'21.86"W, Manaus, Amazonas St., Brazil	-3.0961	-59.9894	label	Brazil	Amazonas				20 August 2014	2014-08-20		Mahlmann, T. (Thiago)	reared from egg		Olivera, B. G. (Bruno Garcia)	2014		Animalia	Arthropoda	Hexapoda	Hymenoptera	Platygastridae	Phanuropsis	semiflaviventris			Antiteuchus; Theobroma grandiflorum	http://hol.osu.edu/spmInfo.html?id=INPA-HYM%20031343	2016-03-22T16:48:10Z
urn:lsid:biosci.ohio-state.edu:osuc_occurrences:INPA-HYM__031342	en	PreservedSpecimen	INPA-HYM 031342	urn:lsid:biosci.ohio-state.edu:osuc_names:2578	Phanuropsis semiflaviventris	3 undetermined	3 adult	pin	3	Coleção de Invertebrados, Instituto Nacional de Pesquisas da Amazônia, Manaus, AM, Brasil (INPA)	Insects	Ex ovos de Antiteuchus cf. sepulcralis em Theobroma grandiflorum ; [BRAZIL: Amazonas: Manaus INPA Campus II. 3°5'45.80"S 59°59'21.86"W Coll. T. Mahlmann] [30 JUL 2014]	INPA Campus II, 3°5'45.80"S 59°59'21.86"W, Manaus, Amazonas St., Brazil	-3.0961	-59.9894	label	Brazil	Amazonas				30 July 2014	2014-07-30		Mahlmann, T. (Thiago)	reared from egg		Olivera, B. G. (Bruno Garcia)	2014		Animalia	Arthropoda	Hexapoda	Hymenoptera	Platygastridae	Phanuropsis	semiflaviventris			Antiteuchus; Theobroma grandiflorum	http://hol.osu.edu/spmInfo.html?id=INPA-HYM%20031342	2016-03-22T16:47:38Z
urn:lsid:biosci.ohio-state.edu:osuc_occurrences:INPA-HYM__031341	en	PreservedSpecimen	INPA-HYM 031341	urn:lsid:biosci.ohio-state.edu:osuc_names:2578	Phanuropsis semiflaviventris	2 undetermined	2 adult	pin	2	Coleção de Invertebrados, Instituto Nacional de Pesquisas da Amazônia, Manaus, AM, Brasil (INPA)	Insects	Ex ovos de Antiteuchus cf. sepulcralis em Theobroma grandiflorum ; [BRAZIL: Amazonas: Manaus INPA Campus II. 3°5'45.80"S 59°59'21.86"W Coll. T. Mahlmann] [30 JUL 2014]	INPA Campus II, 3°5'45.80"S 59°59'21.86"W, Manaus, Amazonas St., Brazil	-3.0961	-59.9894	label	Brazil	Amazonas				30 July 2014	2014-07-30		Mahlmann, T. (Thiago)	reared from egg		Olivera, B. G. (Bruno Garcia)	2014		Animalia	Arthropoda	Hexapoda	Hymenoptera	Platygastridae	Phanuropsis	semiflaviventris			Antiteuchus; Theobroma grandiflorum	http://hol.osu.edu/spmInfo.html?id=INPA-HYM%20031341	2016-03-22T16:46:59Z
