# Supplementary material for: First record of Phanuropsis laniger Johnson in Brazil and first record of Phanuropsis semiflaviventris Girault in Amazonas (Hymenoptera: Platygastridae) with notes of their hosts, stink-bugs of cupuaçu
Source: Biodivers Data J. 2016 Apr 14;(4):e8142. doi: 10.3897/BDJ.4.e8142 (PMC4867698; doi:10.3897/BDJ.4.e8142)
Supplement: XML Treatment for Phanuropsis laniger [file BDJ.4.e8142-treatment1.xml]

<!DOCTYPE tp:taxon-treatment
  PUBLIC "-//TaxonX//DTD Taxonomic Treatment Publishing DTD v0 20100105//EN" "tax-treatment-NSO.dtd">
<tp:taxon-treatment xmlns:tp="http://www.plazi.org/taxpub"><tp:treatment-meta><mixed-citation publication-type="journal"><person-group><name><surname>Mahlmann</surname><given-names>Thiago</given-names></name><name><surname>Oliveira</surname><given-names>Bruno G</given-names></name></person-group><article-title>First record of <italic><tp:taxon-name><tp:taxon-name-part taxon-name-part-type="genus">Phanuropsis</tp:taxon-name-part> <tp:taxon-name-part taxon-name-part-type="species">laniger</tp:taxon-name-part></tp:taxon-name></italic> Johnson in Brazil and first record of <italic><tp:taxon-name><tp:taxon-name-part taxon-name-part-type="genus">Phanuropsis</tp:taxon-name-part> <tp:taxon-name-part taxon-name-part-type="species">semiflaviventris</tp:taxon-name-part></tp:taxon-name></italic> Girault in Amazonas (<tp:taxon-name><tp:taxon-name-part taxon-name-part-type="order">Hymenoptera</tp:taxon-name-part></tp:taxon-name>: <tp:taxon-name><tp:taxon-name-part taxon-name-part-type="family">Platygastridae</tp:taxon-name-part></tp:taxon-name>) with notes of their hosts, stink-bugs of cupuaçu</article-title><source>Biodivers Data J</source><day>14</day><month>4</month><year>2016</year><volume>2016</volume><issue>4</issue><pub-id pub-id-type="doi">10.3897/BDJ.4.e8142</pub-id></mixed-citation></tp:treatment-meta><tp:nomenclature><tp:taxon-name><tp:taxon-name-part taxon-name-part-type="genus">Phanuropsis</tp:taxon-name-part> <tp:taxon-name-part taxon-name-part-type="species">laniger</tp:taxon-name-part><object-id xmlns:xlink="http://www.w3.org/1999/xlink" xlink:type="simple" object-id-type="Hymenoptera Online">http://hol.osu.edu/index.html?id=2577</object-id></tp:taxon-name><tp:taxon-authority>Johnson, 1987</tp:taxon-authority></tp:nomenclature><tp:treatment-sec sec-type="Distribution"><title>Distribution</title><p>This species is so far known from Colombia and Peru (<xref ref-type="bibr" rid="B2885284">Johnson 1987</xref>) and is a new record for Brazil (Table <xref ref-type="table" rid="T2860756">1</xref>).</p></tp:treatment-sec><tp:treatment-sec><!--Section generated to contain objects referenced in tp:taxon-treatment.--><table-wrap id="T2860756" position="float" orientation="portrait"><label>Table 1.</label><caption><p>List of species of <italic><tp:taxon-name><tp:taxon-name-part taxon-name-part-type="genus">Phanuropsis</tp:taxon-name-part></tp:taxon-name></italic> Girault occurring in Brazil, including regions and the states where they were collected.</p></caption><table rules="all" border="0"><tbody><tr><td rowspan="1" colspan="1">
              <bold>Species</bold>
            </td><td rowspan="1" colspan="1">
              <bold>Region</bold>
            </td><td rowspan="1" colspan="1">
              <bold>Locality</bold>
            </td><td rowspan="1" colspan="1">
              <bold>Reference</bold>
            </td></tr><tr><td rowspan="1" colspan="1">
              <italic><tp:taxon-name><tp:taxon-name-part taxon-name-part-type="genus">P.</tp:taxon-name-part> <tp:taxon-name-part taxon-name-part-type="species">semiflaviventris</tp:taxon-name-part></tp:taxon-name></italic>
            </td><td rowspan="1" colspan="1">North</td><td rowspan="1" colspan="1">Amazonas*</td><td rowspan="1" colspan="1">Mahlmann &amp; Oliveira (present study)*</td></tr><tr><td rowspan="1" colspan="1"/><td rowspan="1" colspan="1"/><td rowspan="1" colspan="1">Pará</td><td rowspan="1" colspan="1">
              <xref ref-type="bibr" rid="B2860651">Hymenoptera Online, various contributors (2016)</xref>
            </td></tr><tr><td rowspan="1" colspan="1"/><td rowspan="1" colspan="1">Northeast</td><td rowspan="1" colspan="1">Pernambuco</td><td rowspan="1" colspan="1">
              <xref ref-type="bibr" rid="B2884078">Loiácono and Margaría (2002)</xref>
            </td></tr><tr><td rowspan="1" colspan="1"/><td rowspan="1" colspan="1"/><td rowspan="1" colspan="1">Piauí</td><td rowspan="1" colspan="1">
              <xref ref-type="bibr" rid="B2885264">Paz-Neto et al. (2015)</xref>
            </td></tr><tr><td rowspan="1" colspan="1"/><td rowspan="1" colspan="1">Southeast</td><td rowspan="1" colspan="1">Espírito Santo</td><td rowspan="1" colspan="1">
              <xref ref-type="bibr" rid="B3067949">Azevedo et al. 2015</xref>
            </td></tr><tr><td rowspan="1" colspan="1"/><td rowspan="1" colspan="1"/><td rowspan="1" colspan="1">Rio de Janeiro</td><td rowspan="1" colspan="1">
              <xref ref-type="bibr" rid="B2885274">Santos and Albuquerque (2001)</xref>
            </td></tr><tr><td rowspan="1" colspan="1"/><td rowspan="1" colspan="1"/><td rowspan="1" colspan="1">São Paulo</td><td rowspan="1" colspan="1">
              <xref ref-type="bibr" rid="B2885284">Johnson 1987</xref>
            </td></tr><tr><td rowspan="1" colspan="1">
              <italic><tp:taxon-name><tp:taxon-name-part taxon-name-part-type="genus">P.</tp:taxon-name-part> <tp:taxon-name-part taxon-name-part-type="species">laniger</tp:taxon-name-part></tp:taxon-name></italic>
            </td><td rowspan="1" colspan="1">North</td><td rowspan="1" colspan="1">Amazonas*</td><td rowspan="1" colspan="1">Mahlmann &amp; Oliveira (present study)*</td></tr><tr><td rowspan="1" colspan="4">* new record</td></tr></tbody></table></table-wrap></tp:treatment-sec><ref-list><ref id="B2885284"><element-citation xmlns:xlink="http://www.w3.org/1999/xlink" publication-type="article" xlink:type="simple"><person-group person-group-type="author"><name name-style="western"><surname>Johnson</surname><given-names>N. F.</given-names></name></person-group><year>1987</year><article-title>The Neotropical Telenomine genus <italic><tp:taxon-name><tp:taxon-name-part taxon-name-part-type="genus">Phanuropsis</tp:taxon-name-part></tp:taxon-name></italic> Girault (<tp:taxon-name><tp:taxon-name-part taxon-name-part-type="order">Hymenoptera</tp:taxon-name-part></tp:taxon-name>: <tp:taxon-name><tp:taxon-name-part taxon-name-part-type="family">Scelionidae</tp:taxon-name-part></tp:taxon-name>)</article-title><source>Annals of the Entomological Society of America</source><volume>80</volume><issue>5</issue><fpage>660</fpage><lpage>663</lpage><uri xlink:type="simple">http://dx.doi.org/10.1093/aesa/80.5.660</uri><pub-id pub-id-type="doi">10.1093/aesa/80.5.660</pub-id></element-citation></ref><ref id="B2860651"><element-citation xmlns:xlink="http://www.w3.org/1999/xlink" publication-type="website" xlink:type="simple"><person-group person-group-type="author"><name name-style="western"><surname>Hymenoptera Online</surname><given-names>various contributors</given-names></name></person-group><article-title>HOL Database - <tp:taxon-name><tp:taxon-name-part taxon-name-part-type="genus">Phanuropsis</tp:taxon-name-part></tp:taxon-name> spp</article-title><uri xlink:type="simple">http://hol.osu.edu/index.html?id=601</uri><date-in-citation content-type="access-date">2016-01-26T00:00:00+02:00</date-in-citation></element-citation></ref><ref id="B2884078"><element-citation xmlns:xlink="http://www.w3.org/1999/xlink" publication-type="article" xlink:type="simple"><person-group person-group-type="author"><name name-style="western"><surname>Loiácono</surname><given-names>Marta S.</given-names></name><name name-style="western"><surname>Margaría</surname><given-names>Cecilia B.</given-names></name></person-group><year>2002</year><article-title><tp:taxon-name><tp:taxon-name-part taxon-name-part-type="superfamily">Ceraphronoidea</tp:taxon-name-part></tp:taxon-name>, <tp:taxon-name><tp:taxon-name-part taxon-name-part-type="superfamily">Platygastroidea</tp:taxon-name-part></tp:taxon-name> and <tp:taxon-name><tp:taxon-name-part taxon-name-part-type="superfamily">Proctotrupoidea</tp:taxon-name-part></tp:taxon-name> from Brazil (<tp:taxon-name><tp:taxon-name-part taxon-name-part-type="order">Hymenoptera</tp:taxon-name-part></tp:taxon-name>)</article-title><source>Neotropical Entomology</source><volume>31</volume><issue>4</issue><fpage>551</fpage><lpage>560</lpage><uri xlink:type="simple">http://dx.doi.org/10.1590/s1519-566x2002000400007</uri><pub-id pub-id-type="doi">10.1590/s1519-566x2002000400007</pub-id></element-citation></ref><ref id="B2885264"><element-citation xmlns:xlink="http://www.w3.org/1999/xlink" publication-type="article" xlink:type="simple"><person-group person-group-type="author"><name name-style="western"><surname>Paz-Neto</surname><given-names>Antonio Almeida</given-names></name><name name-style="western"><surname>Querino</surname><given-names>Ranyse B</given-names></name><name name-style="western"><surname>Margaría</surname><given-names>Cecilia B</given-names></name></person-group><year>2015</year><article-title>Egg parasitoids of stink bugs (<tp:taxon-name><tp:taxon-name-part taxon-name-part-type="order">Hemiptera</tp:taxon-name-part></tp:taxon-name>: <tp:taxon-name><tp:taxon-name-part taxon-name-part-type="family">Coreidae</tp:taxon-name-part></tp:taxon-name> and <tp:taxon-name><tp:taxon-name-part taxon-name-part-type="family">Pentatomidae</tp:taxon-name-part></tp:taxon-name>) on soybean and cowpea in Brazil</article-title><source>Florida Entomologist</source><volume>98</volume><issue>3</issue><fpage>929</fpage><lpage>932</lpage><uri xlink:type="simple">http://dx.doi.org/10.1653/024.098.0318</uri><pub-id pub-id-type="doi">10.1653/024.098.0318</pub-id></element-citation></ref><ref id="B3067949"><element-citation xmlns:xlink="http://www.w3.org/1999/xlink" publication-type="article" xlink:type="simple"><person-group person-group-type="author"><name name-style="western"><surname>Azevedo</surname><given-names>Celso O.</given-names></name><name name-style="western"><surname>Molin</surname><given-names>Ana Dal</given-names></name><name name-style="western"><surname>Penteado-Dias</surname><given-names>Angélica</given-names></name><name name-style="western"><surname>Macedo</surname><given-names>Antonio C. C.</given-names></name><name name-style="western"><surname>Rodriguez-V.</surname><given-names>Beatriz</given-names></name><name name-style="western"><surname>Dias</surname><given-names>Bianca Z. K.</given-names></name><name name-style="western"><surname>Waichert</surname><given-names>Cecilia</given-names></name><name name-style="western"><surname>Aquino</surname><given-names>Daniel</given-names></name><name name-style="western"><surname>Smith</surname><given-names>David R.</given-names></name><name name-style="western"><surname>Shimbori</surname><given-names>Eduardo M.</given-names></name><name name-style="western"><surname>Noll</surname><given-names>Fernando B.</given-names></name><name name-style="western"><surname>Gibson</surname><given-names>Gary</given-names></name><name name-style="western"><surname>Onody</surname><given-names>Helena C.</given-names></name><name name-style="western"><surname>Carpenter</surname><given-names>James M.</given-names></name><name name-style="western"><surname>Lattke</surname><given-names>John E.</given-names></name><name name-style="western"><surname>dos S. Ramos</surname><given-names>Kelli</given-names></name><name name-style="western"><surname>Williams</surname><given-names>Kevin</given-names></name><name name-style="western"><surname>Masner</surname><given-names>Lubomir</given-names></name><name name-style="western"><surname>Kimsey</surname><given-names>Lynn S.</given-names></name><name name-style="western"><surname>Tavares</surname><given-names>Marcelo T.</given-names></name><name name-style="western"><surname>Olmi</surname><given-names>Massimo</given-names></name><name name-style="western"><surname>Buffington</surname><given-names>Matthew L.</given-names></name><name name-style="western"><surname>Ohl</surname><given-names>Michael</given-names></name><name name-style="western"><surname>Sharkey</surname><given-names>Michael</given-names></name><name name-style="western"><surname>Johnson</surname><given-names>Norman F.</given-names></name><name name-style="western"><surname>Kawada</surname><given-names>Ricardo</given-names></name><name name-style="western"><surname>Gonçalves</surname><given-names>Rodrigo B.</given-names></name><name name-style="western"><surname>Feitosa</surname><given-names>Rodrigo M.</given-names></name><name name-style="western"><surname>Heydon</surname><given-names>Steve</given-names></name><name name-style="western"><surname>Guerra</surname><given-names>Tânia M.</given-names></name><name name-style="western"><surname>da Silva</surname><given-names>Thiago S.R.</given-names></name><name name-style="western"><surname>Costa</surname><given-names>Valmir</given-names></name></person-group><year>2015</year><article-title>Checklist of the genera of <tp:taxon-name><tp:taxon-name-part taxon-name-part-type="order">Hymenoptera</tp:taxon-name-part></tp:taxon-name> (<tp:taxon-name><tp:taxon-name-part taxon-name-part-type="class">Insecta</tp:taxon-name-part></tp:taxon-name>) from Espírito Santo state, Brazil</article-title><source>Boletim do Museu de Biologia Mello Leitão</source><volume>37</volume><issue>3</issue><fpage>313</fpage><lpage>343</lpage></element-citation></ref><ref id="B2885274"><element-citation xmlns:xlink="http://www.w3.org/1999/xlink" publication-type="article" xlink:type="simple"><person-group person-group-type="author"><name name-style="western"><surname>Santos</surname><given-names>Adão V.</given-names></name><name name-style="western"><surname>Albuquerque</surname><given-names>Gilberto S.</given-names></name></person-group><year>2001</year><article-title>Eficiência do cuidado maternal de <italic><tp:taxon-name><tp:taxon-name-part taxon-name-part-type="genus">Antiteuchus</tp:taxon-name-part> <tp:taxon-name-part taxon-name-part-type="species">sepulcralis</tp:taxon-name-part></tp:taxon-name></italic> (Fabricius) (<tp:taxon-name><tp:taxon-name-part taxon-name-part-type="order">Hemiptera</tp:taxon-name-part></tp:taxon-name>: <tp:taxon-name><tp:taxon-name-part taxon-name-part-type="family">Pentatomidae</tp:taxon-name-part></tp:taxon-name>) contra Inimigos naturais do estágio de ovo</article-title><source>Neotropical Entomology</source><volume>30</volume><issue>4</issue><fpage>641</fpage><lpage>646</lpage><uri xlink:type="simple">http://dx.doi.org/10.1590/s1519-566x2001000400019</uri><pub-id pub-id-type="doi">10.1590/s1519-566x2001000400019</pub-id></element-citation></ref></ref-list></tp:taxon-treatment>
